# Supplementary material for: Paramedic Education and Training for the Management of Patients Presenting with Low-Acuity Clinical Conditions: A Scoping Review
Source: Healthcare (Basel). 2024 Jan 11;12(2):176. doi: 10.3390/healthcare12020176 (PMC10815047; doi:10.3390/healthcare12020176)
Supplement: Supplementary file 1 [file healthcare-12-00176-s001.zip]

Archive with 1 entries (1 files):
- healthcare-2668103-supplementary.pdf
